# Supplementary material for: The impact of carbon emissions from lag fertilization on wheat production
Source: PLoS One. 2024 Mar 21;19(3):e0299299. doi: 10.1371/journal.pone.0299299 (PMC10956835; doi:10.1371/journal.pone.0299299)
Supplement: S1 Data — (ZIP) [file pone.0299299.s001.zip]

Archive with 2 entries (2 files):
- data sheet wheat yield (1).xlsx
- __MACOSX/._data sheet wheat yield (1).xlsx
