# Supplementary material for: The impact of carbon emissions from lag fertilization on wheat production
Source: PLoS One. 2024 Mar 21;19(3):e0299299. doi: 10.1371/journal.pone.0299299 (PMC10956835; doi:10.1371/journal.pone.0299299)
Supplement: S1 Data — (ZIP) [file pone.0299299.s001.zip › data sheet wheat yield (1).xlsx]

## Sheet: Sheet1
Years	FCE	TL	ALB	ALD	EU	WP	Ln WP	Ln TL	Ln EU
1990	5.10158	268908	42.545	45.6699	371.703	14429	9.577	12.5021	5.9181
1991	5.34705	271903	42.8229	45.7529	369.031	14565	9.58638	12.5132	5.91088
1992	5.32116	283300	41.2356	45.8956	382.887	15684	9.6604	12.5543	5.94774
1993	4.27066	268080	42.1747	46.3756	392.178	16157	9.69011	12.499	5.97172
1994	4.21662	252861	40.6585	46.4275	396.608	15212	9.62984	12.4406	5.98295
1995	4.64707	304992	40.3562	46.7336	402.186	17002	9.74109	12.628	5.99691
1996	4.51899	320417	38.5473	46.923	410.567	16907	9.73548	12.6774	6.01754
1997	5.07866	331000	39.8597	47.5677	409.269	16651	9.72023	12.7099	6.01437
1998	4.51113	342000	39.689	47.6858	406.211	18694	9.83596	12.7426	6.00687
1999	4.13175	352600	41.1219	47.6806	416.819	17858	9.79021	12.7731	6.03265
2000	4.25498	326595	40.5986	47.6053	414.996	21079	9.95603	12.6965	6.02827
2001	4.3033	338884	37.9533	47.9608	408.924	19024	9.85346	12.7334	6.01353
2002	4.35366	351173	37.7509	47.8466	403.273	18227	9.81066	12.769	5.99961
2003	4.30008	363462	38.1003	47.7921	412.445	19183	9.86178	12.8034	6.0221
2004	4.27926	401663	37.8845	46.7583	432.394	19500	9.87817	12.9034	6.06934
2005	4.41644	420702	37.6055	46.6545	438.784	21612	9.981	12.9497	6.08401
2006	4.49565	439741	36.9392	46.875	447.607	21277	9.96538	12.9939	6.10392
2007	4.29189	347656	37.4282	46.7167	461.601	23295	10.056	12.759	6.1347
2008	4.0147	325465	35.8455	45.8087	444.07	20959	9.95032	12.693	6.09598
2009	4.72482	59968	35.257	45.762	440.811	24033	10.0872	11.0016	6.08862
2010	4.28511	71607	35.1291	45.7166	437.225	23311	10.0567	11.1789	6.08045
2011	4.16506	70770	34.192	46.6169	431.313	25214	10.1352	11.1672	6.06683
2012	4.42972	48120	33.2725	46.7816	428.528	23473	10.0636	10.7815	6.06036
2013	4.66006	50859	33.5735	47.0631	432.231	24211	10.0946	10.8368	6.06896
2014	4.37997	34521	32.3128	47.0268	431.627	25979	10.165	10.4493	6.06756
2015	3.95693	48883	33.7463	46.9619	432.547	25086	10.1301	10.7972	6.06969
2016	3.92972	34914	31.7091	47.7299	436.647	25633	10.1516	10.4606	6.07913
2017	4.34384	53975	29.7437	48.001	439.345	26674	10.1914	10.8963	6.08529
2018	4.34384	71894	29.4407	47.9361	438.729	25076	10.1297	11.1829	6.08388
2019	4.10679	49902	29.8632	47.1189	440.538	24349	10.1002	10.8178	6.088
2020	3.99782	39272	28.6807	47.6378	408.54	25248	10.1365	10.5783	6.01259
Tier 1 is the simplest approach and involves using default values and simple equations to estimate emissions. It is typically used when detailed data is not available.
1. Determine the total amount of fertilizer used annually: Calculate the total quantity of fertilizer applied in Pakistan for the given year. This can be done by adding up the amounts of all types of fertilizers used, regardless of their specific composition.
2. Determine the carbon content of fertilizer: Use default values provided by the IPCC guidelines to estimate the carbon content of the fertilizers. The guidelines provide generic carbon content values for different types of fertilizers. Since you don't have specific information on the fertilizer types used, you can use the default values as a reasonable approximation.
3. Calculate carbon emissions: Multiply the total amount of fertilizer used (step 1) by the appropriate carbon content value (step 2) to estimate the carbon emissions. This will give you an annual estimate of carbon emissions from fertilizer use in Pakistan.
1. Nitrogen-based fertilizers:
For urea: 0.012 kg of carbon emitted per kg of nitrogen applied.
For ammonium nitrate: 0.009 kg of carbon emitted per kg of nitrogen applied.
For ammonium sulfate: 0.005 kg of carbon emitted per kg of nitrogen applied.
2. Phosphorus-based fertilizers:
For triple superphosphate: 0.003 kg of carbon emitted per kg of phosphorus applied.
For monoammonium phosphate: 0.002 kg of carbon emitted per kg of phosphorus applied.
3. Potassium-based fertilizers:
For potassium chloride: 0.001 kg of carbon emitted per kg of potassium applied.
For potassium sulfate: 0.001 kg of carbon emitted per kg of potassium applied.
